# Supplementary material for: Immobilization of Wnt Fragment Peptides on Magnetic Nanoparticles or Synthetic Surfaces Regulate Wnt Signaling Kinetics
Source: Int J Mol Sci. 2022 Sep 5;23(17):10164. doi: 10.3390/ijms231710164 (PMC9456016; doi:10.3390/ijms231710164)
Supplement: Supplementary file 1 [file ijms-23-10164-s001.zip]

Archive with 1 entries (1 files):
- ijms-1715358-supplementary.pdf
